# Supplementary material for: Gattaca: Base-Pair Resolution Mutation Tracking for Somatic Evolution Studies using Agent-based Models
Source: Mol Biol Evol. 2022 Mar 17;39(4):msac058. doi: 10.1093/molbev/msac058 (PMC9034688; doi:10.1093/molbev/msac058)
Supplement: msac058_Supplementary_Data [file msac058_supplementary_data.zip]

Archive with 3 entries (3 files):
- Gattaca.bib
- jabbrv.sty
- wlscirep.cls
