# Supplementary material for: Gattaca: Base-Pair Resolution Mutation Tracking for Somatic Evolution Studies using Agent-based Models
Source: Mol Biol Evol. 2022 Mar 17;39(4):msac058. doi: 10.1093/molbev/msac058 (PMC9034688; doi:10.1093/molbev/msac058)
Supplement: msac058_Supplementary_Data [file msac058_supplementary_data.zip › Gattaca.bib]

%% This BibTeX bibliography file was created using BibDesk.
%% https://bibdesk.sourceforge.io/

%% Created for Ryan Schenck at 2020-09-08 14:21:26 -0400 


%% Saved with string encoding Unicode (UTF-8) 

@article{muller1964relation,
  title={The relation of recombination to mutational advance},
  author={Muller, Hermann Joseph},
  journal={Mutation Research/Fundamental and Molecular Mechanisms of Mutagenesis},
  volume={1},
  number={1},
  pages={2--9},
  year={1964},
  publisher={Elsevier}
}

@article{muller1932some,
  title={Some genetic aspects of sex},
  author={Muller, Hermann Joseph},
  journal={The American Naturalist},
  volume={66},
  number={703},
  pages={118--138},
  year={1932},
  publisher={Science Press}
}

@article{mcdonald2018currently,
  title={Currently available bulk sequencing data do not necessarily support a model of neutral tumor evolution},
  author={McDonald, Thomas O and Chakrabarti, Shaon and Michor, Franziska},
  journal={Nature genetics},
  volume={50},
  number={12},
  pages={1620--1623},
  year={2018},
  publisher={Nature Publishing Group}
}

@article{williams2018reply, 
  title={Reply to ‘Revisiting signatures of neutral tumor evolution in the light of complexity of cancer genomic data’},
  author={Williams, Marc J and Werner, Benjamin and Heide, Timon and Barnes, Chris P and Graham, Trevor A and Sottoriva, Andrea},
  journal={Nature genetics},
  volume={50},
  number={12},
  pages={1628--1630},
  year={2018},
  publisher={Nature Publishing Group}
}

@article{balaparya2018revisiting, 
  title={Revisiting signatures of neutral tumor evolution in the light of complexity of cancer genomic data},
  author={Balaparya, Abdul and De, Subhajyoti},
  journal={Nature genetics},
  volume={50},
  number={12},
  pages={1626--1628},
  year={2018},
  publisher={Nature Publishing Group}
}

@article{werner2018reply, 
  title={Reply to ‘Currently available bulk sequencing data do not necessarily support a model of neutral tumor evolution’},
  author={Werner, Benjamin and Williams, Marc J and Barnes, Chris P and Graham, Trevor A and Sottoriva, Andrea},
  journal={Nature genetics},
  volume={50},
  number={12},
  pages={1624--1626},
  year={2018},
  publisher={Nature Publishing Group}
}

@article{tarabichi2018neutral, 
  title={Neutral tumor evolution?},
  author={Tarabichi, Maxime and Martincorena, I{\~n}igo and Gerstung, Moritz and Leroi, Armand M and Markowetz, Florian and Spellman, Paul T and Morris, Quaid D and Lingj{\ae}rde, Ole Christian and Wedge, David C and Van Loo, Peter},
  journal={Nature genetics},
  volume={50},
  number={12},
  pages={1630--1633},
  year={2018},
  publisher={Nature Publishing Group}
}

@article{heide2018reply,
  title={Reply to ‘Neutral tumor evolution?’},
  author={Heide, Timon and Zapata, Luis and Williams, Marc J and Werner, Benjamin and Caravagna, Giulio and Barnes, Chris P and Graham, Trevor A and Sottoriva, Andrea},
  journal={Nature genetics},
  volume={50},
  number={12},
  pages={1633--1637},
  year={2018},
  publisher={Nature Publishing Group}
}

@article{chang2013cancer,
  title={The cancer genome atlas pan-cancer analysis project},
  author={Chang, Kyle and Creighton, Chad J and Davis, Caleb and Donehower, Lawrence and Drummond, Jennifer and Wheeler, David and Ally, Adrian and Balasundaram, Miruna and Birol, Inanc and Butterfield, Yaron SN and others},
  journal={Nat Genet},
  volume={45},
  number={10},
  pages={1113--1120},
  year={2013}
}

@article{lee2018population,
  title={Population dynamics of normal human blood inferred from somatic mutations},
  author={Lee-Six, Henry and {\O}bro, Nina Friesgaard and Shepherd, Mairi S and Grossmann, Sebastian and Dawson, Kevin and Belmonte, Miriam and Osborne, Robert J and Huntly, Brian JP and Martincorena, Inigo and Anderson, Elizabeth and others},
  journal={Nature},
  volume={561},
  number={7724},
  pages={473--478},
  year={2018},
  publisher={Nature Publishing Group}
}

@article{leroi2020neutral,
  title={Neutral syndrome},
  author={Leroi, Armand M and Lambert, Ben and Rosindell, James and Zhang, Xiangyu and Kokkoris, Giorgos D},
  journal={Nature human behaviour},
  volume={4},
  number={8},
  pages={780--790},
  year={2020},
  publisher={Nature Publishing Group}
}

@article{gerlinger2012intratumor,
  title={Intratumor heterogeneity and branched evolution revealed by multiregion sequencing},
  author={Gerlinger, Marco and Rowan, Andrew J and Horswell, Stuart and Larkin, James and Endesfelder, David and Gronroos, Eva and Martinez, Pierre and Matthews, Nicholas and Stewart, Aengus and Tarpey, Patrick and others},
  journal={N Engl j Med},
  volume={366},
  pages={883--892},
  year={2012},
  publisher={Mass Medical Soc}
}

@article{wijewardhane2021normal,
  title={Normal Somatic Mutations in Cancer Transformation},
  author={Wijewardhane, Neshika and Dressler, Lisa and Ciccarelli, Francesca D},
  journal={Cancer Cell},
  volume={39},
  number={2},
  pages={125--129},
  year={2021},
  publisher={Elsevier}
}

@article{martincorena2015high,
  title={High burden and pervasive positive selection of somatic mutations in normal human skin},
  author={Martincorena, I{\~n}igo and Roshan, Amit and Gerstung, Moritz and Ellis, Peter and Van Loo, Peter and McLaren, Stuart and Wedge, David C and Fullam, Anthony and Alexandrov, Ludmil B and Tubio, Jose M and others},
  journal={Science},
  volume={348},
  number={6237},
  pages={880--886},
  year={2015},
  publisher={American Association for the Advancement of Science}
}

@article{martincorena2019somatic,
  title={Somatic mutation and clonal expansions in human tissues},
  author={Martincorena, Inigo},
  journal={Genome Medicine},
  volume={11},
  number={1},
  pages={1--3},
  year={2019},
  publisher={BioMed Central}
}

@article{Williams:2016aa,
	Abstract = {Andrea Sottoriva, Trevor Graham and colleagues analyze tumor sequencing data and show that a substantial proportion of cancers of many different types are characterized by neutral evolution resulting in a characteristic power-law distribution of the mutant allele frequencies. This neutral framework provides a new way to interpret cancer genomic data and to discriminate between functional and non-functional intratumoral heterogeneity.},
	Author = {Williams, Marc J and Werner, Benjamin and Barnes, Chris P and Graham, Trevor A and Sottoriva, Andrea},
	Da = {2016/03/01},
	Date-Added = {2020-09-08 14:21:20 -0400},
	Date-Modified = {2020-09-08 14:21:20 -0400},
	Id = {Williams2016},
	Isbn = {1546-1718},
	Journal = {Nature Genetics},
	Number = {3},
	Pages = {238--244},
	Title = {Identification of neutral tumor evolution across cancer types},
	Ty = {JOUR},
	Volume = {48},
	Year = {2016}}

@article{Lawrence:2013aa,
	Abstract = {As the sample size in cancer genome studies increases, the list of genes identified as significantly mutated is likely to include more false positives; here, this problem is identified as stemming largely from mutation heterogeneity, and a new analytical methodology designed to overcome this problem is described.},
	Author = {Lawrence, Michael S. and Stojanov, Petar and Polak, Paz and Kryukov, Gregory V. and Cibulskis, Kristian and Sivachenko, Andrey and Carter, Scott L. and Stewart, Chip and Mermel, Craig H. and Roberts, Steven A. and Kiezun, Adam and Hammerman, Peter S. and McKenna, Aaron and Drier, Yotam and Zou, Lihua and Ramos, Alex H. and Pugh, Trevor J. and Stransky, Nicolas and Helman, Elena and Kim, Jaegil and Sougnez, Carrie and Ambrogio, Lauren and Nickerson, Elizabeth and Shefler, Erica and Cort{\'e}s, Maria L. and Auclair, Daniel and Saksena, Gordon and Voet, Douglas and Noble, Michael and DiCara, Daniel and Lin, Pei and Lichtenstein, Lee and Heiman, David I. and Fennell, Timothy and Imielinski, Marcin and Hernandez, Bryan and Hodis, Eran and Baca, Sylvan and Dulak, Austin M. and Lohr, Jens and Landau, Dan-Avi and Wu, Catherine J. and Melendez-Zajgla, Jorge and Hidalgo-Miranda, Alfredo and Koren, Amnon and McCarroll, Steven A. and Mora, Jaume and Lee, Ryan S. and Crompton, Brian and Onofrio, Robert and Parkin, Melissa and Winckler, Wendy and Ardlie, Kristin and Gabriel, Stacey B. and Roberts, Charles W. M. and Biegel, Jaclyn A. and Stegmaier, Kimberly and Bass, Adam J. and Garraway, Levi A. and Meyerson, Matthew and Golub, Todd R. and Gordenin, Dmitry A. and Sunyaev, Shamil and Lander, Eric S. and Getz, Gad},
	Da = {2013/07/01},
	Date-Added = {2020-09-08 11:00:59 -0400},
	Date-Modified = {2020-09-08 11:00:59 -0400},
	Id = {Lawrence2013},
	Isbn = {1476-4687},
	Journal = {Nature},
	Number = {7457},
	Pages = {214--218},
	Title = {Mutational heterogeneity in cancer and the search for new cancer-associated genes},
	Ty = {JOUR},
	Volume = {499},
	Year = {2013}}

@article{HAL,
	Abstract = {Author summary In this paper we introduce the Hybrid Automata Library (HAL) with the purpose of simplifying the implementation and sharing of hybrid models for use in mathematical oncology. Hybrid modeling is used in oncology to create spatial models of tissue, typically by modeling cells using agent-based techniques, and by modeling diffusible chemicals using partial differential equations (PDEs). HAL's key components are designed to run agent-based models, PDEs, and visualization. The components are standardized and are completely decoupled, so models can be built with any combination of them. We first explore the philosophy behind HAL, then summarize the components. Lastly we demonstrate how the components work together with an example of a hybrid model, and a walk-through of the code used to construct it. HAL is open-source and will produce identical results on any machine that supports Java 8 and above, making it highly portable. We recommend HAL to modelers interested in spatial dynamics, even those outside of mathematical oncology, as the components are general enough to facilitate a variety of model types. A community page that provides a download link and online documentation can be found at https://halloworld.org.},
	Author = {Bravo, Rafael R. AND Baratchart, Etienne AND West, Jeffrey AND Schenck, Ryan O. AND Miller, Anna K. AND Gallaher, Jill AND Gatenbee, Chandler D. AND Basanta, David AND Robertson-Tessi, Mark AND Anderson, Alexander R. A.},
	Date-Added = {2020-09-08 10:47:40 -0400},
	Date-Modified = {2020-09-08 10:47:46 -0400},
	Journal = {PLOS Computational Biology},
	Month = {03},
	Number = {3},
	Pages = {1-28},
	Publisher = {Public Library of Science},
	Title = {Hybrid Automata Library: A flexible platform for hybrid modeling with real-time visualization},
	Volume = {16},
	Year = {2020}}

@article{snpeff,
	Author = {Cingolani, P. and Platts, A. and Coon, M. and Nguyen, T. and Wang, L. and Land, S.J. and Lu, X. and Ruden, D.M.},
	Date-Added = {2020-09-08 10:39:56 -0400},
	Date-Modified = {2020-09-08 10:40:11 -0400},
	Journal = {Fly},
	Number = {2},
	Pages = {80-92},
	Title = {A program for annotating and predicting the effects of single nucleotide polymorphisms, SnpEff: SNPs in the genome of Drosophila melanogaster strain w1118; iso-2; iso-3},
	Volume = {6},
	Year = {2012}}

@article{butler1989using,
  title={Using incomplete moments to measure inequality},
  author={Butler, Richard J and McDonald, James B},
  journal={Journal of Econometrics},
  volume={42},
  number={1},
  pages={109--119},
  year={1989},
  publisher={Elsevier}
}

@article{martincorena2016constrained,
  title={Constrained positive selection on cancer mutations in normal skin},
  author={Martincorena, I{\~n}igo and Jones, Philip H and Campbell, Peter J},
  journal={Proceedings of the National Academy of Sciences},
  volume={113},
  number={9},
  pages={E1128--E1129},
  year={2016},
  publisher={National Acad Sciences}
}

@article{noble2019spatial,
  title={Spatial structure governs the mode of tumour evolution},
  author={Noble, Robert and Burri, Dominik and Kather, Jakob Nikolas and Beerenwinkel, Niko},
  journal={bioRxiv},
  pages={586735},
  year={2019},
  publisher={Cold Spring Harbor Laboratory}
}

@article{simons2016reply,
  title={Reply to Martincorena et al.: Evidence for constrained positive selection of cancer mutations in normal skin is lacking},
  author={Simons, Benjamin D},
  journal={Proceedings of the National Academy of Sciences},
  volume={113},
  number={9},
  pages={E1130--E1131},
  year={2016},
  publisher={National Acad Sciences}
}

@article{simons2016deep,
  title={Deep sequencing as a probe of normal stem cell fate and preneoplasia in human epidermis},
  author={Simons, Benjamin D},
  journal={Proceedings of the National Academy of Sciences},
  volume={113},
  number={1},
  pages={128--133},
  year={2016},
  publisher={National Acad Sciences}
}

@article{gatenbee2019evofreq,
  title={EvoFreq: visualization of the Evolutionary Frequencies of sequence and model data},
  author={Gatenbee, Chandler D and Schenck, Ryan O and Bravo, Rafael R and Anderson, Alexander RA},
  journal={BMC bioinformatics},
  volume={20},
  number={1},
  pages={1--4},
  year={2019},
  publisher={Springer}
}

@article{martincorena2018somatic,
  title={Somatic mutant clones colonize the human esophagus with age},
  author={Martincorena, I{\~n}igo and Fowler, Joanna C and Wabik, Agnieszka and Lawson, Andrew RJ and Abascal, Federico and Hall, Michael WJ and Cagan, Alex and Murai, Kasumi and Mahbubani, Krishnaa and Stratton, Michael R and others},
  journal={Science},
  volume={362},
  number={6417},
  pages={911--917},
  year={2018},
  publisher={American Association for the Advancement of Science}
}

@article{colom2020spatial,
  title={Spatial competition shapes the dynamic mutational landscape of normal esophageal epithelium},
  author={Colom, Bartomeu and Alcolea, Maria P and Piedrafita, Gabriel and Hall, Michael WJ and Wabik, Agnieszka and Dentro, Stefan C and Fowler, Joanna C and Herms, Albert and King, Charlotte and Ong, Swee Hoe and others},
  journal={Nature genetics},
  volume={52},
  number={6},
  pages={604--614},
  year={2020},
  publisher={Nature Publishing Group}
}

@article{sottoriva2015big,
  title={A Big Bang model of human colorectal tumor growth},
  author={Sottoriva, Andrea and Kang, Haeyoun and Ma, Zhicheng and Graham, Trevor A and Salomon, Matthew P and Zhao, Junsong and Marjoram, Paul and Siegmund, Kimberly and Press, Michael F and Shibata, Darryl and others},
  journal={Nature genetics},
  volume={47},
  number={3},
  pages={209--216},
  year={2015},
  publisher={Nature Publishing Group}
}

@article{murai2018epidermal,
  title={Epidermal tissue adapts to restrain progenitors carrying clonal p53 mutations},
  author={Murai, Kasumi and Skrupskelyte, Greta and Piedrafita, Gabriel and Hall, Michael and Kostiou, Vasiliki and Ong, Swee Hoe and Nagy, Tibor and Cagan, Alex and Goulding, David and Klein, Allon M and others},
  journal={Cell stem cell},
  volume={23},
  number={5},
  pages={687--699},
  year={2018},
  publisher={Elsevier}
}

@article{west2021normal,
  title={Normal tissue architecture determines the evolutionary course of cancer},
  author={West, Jeffrey and Schenck, Ryan O and Gatenbee, Chandler and Robertson-Tessi, Mark and Anderson, Alexander RA},
  journal={Nature communications},
  volume={12},
  number={1},
  pages={1--9},
  year={2021},
  publisher={Nature Publishing Group}
}

@article {Schenck548131,
	author = {Schenck, Ryan O. and Kim, Eunjung and Bravo, Rafael R. and West, Jeffrey and Leedham, Simon and Shibata, Darryl and Anderson, Alexander R.A.},
	title = {How Homeostasis Limits Keratinocyte Evolution},
	elocation-id = {548131},
	year = {2019},
	publisher = {Cold Spring Harbor Laboratory},
	abstract = {The skin is the largest human organ, functioning to serve as the protective barrier to the harsh, outside world. Recent studies have revealed that large numbers of somatic mutations accumulate, which can be used to infer normal human skin cell dynamics1-6. Here we present the first realistic mechanistic epidermal model, that uses the {\textquoteleft}Gattaca{\textquoteright} method to incorporate cell-genomes, that shows homeostasis imposes a characteristic log-linear subclone size distribution for both neutral and driver mutations, where the largest skin subclones are the oldest subclones. Because homeostasis inherently limits proliferation and therefore clonal sweeps, selection for driver mutations (NOTCH1 and TP53) in normal epidermis is instead conferred by greater persistence, which leads to larger subclone sizes. These results reveal how driver mutations may persist and expand in normal epidermis while highlighting how the integration of mechanistic modeling with genomic data provides novel insights into evolutionary cell dynamics of normal human homeostatic tissues.},
	journal = {bioRxiv}
}
